# Supplementary material for: Deciphering viral presences: two novel partial giant viruses detected in marine metagenome and in a mine drainage metagenome
Source: Virol J. 2018 Apr 10;15:66. doi: 10.1186/s12985-018-0976-9 (PMC5891951; doi:10.1186/s12985-018-0976-9)
Supplement: Supplementary file 1 — Data sheet about HHblits results obtained for the predicted protein ORPV_1034. 65 hits are mentioned with their probabilities, alignments, e-value and target length. (XLSX 24 kb) [file 12985_2018_976_MOESM1_ESM.xlsx]

## Sheet: Feuil1
best hit	hit accession	Name	Probability	E-value	Aligned cols	Lenght of target
1	W5S5M2	Divergent major capsid protein OS=Pithovirus sibericum GN=pv_460 PE=4 SV=1	97.72	4.1e-07	302	479
2	T0ZAF8	Major capsid protein (Fragment) OS=mine drainage metagenome GN=B1B_19453 PE=4 SV=1	97.04	2.3e-05	237	350
3	X1DYP1	Uncharacterized protein (Fragment) OS=marine sediment metagenome GN=S01H4_61729 PE=4 SV=1	94.37	0.026	140	167
4	X1BGA8	Uncharacterized protein (Fragment) OS=marine sediment metagenome GN=S01H4_50763 PE=4 SV=1	87.86	0.93	101	189
5	A0A0A8YDS9	Uncharacterized protein OS=Arundo donax PE=4 SV=1	79.38	4.4	29	50
6	X1DS99	Uncharacterized protein (Fragment) OS=marine sediment metagenome GN=S01H4_52233 PE=4 SV=1	72.56	9.2	72	165
7	A0A0F8WAC0	Uncharacterized protein (Fragment) OS=marine sediment metagenome GN=LCGC14_3166210 PE=4 SV=1	71.16	9.7	114	333
8	A0A0F9W4G7	Uncharacterized protein OS=marine sediment metagenome GN=LCGC14_0406320 PE=4 SV=1	70.84	11	25	57
9	A0A0V0QL03	Uncharacterized protein OS=Pseudocohnilembus persalinus GN=PPERSA_13179 PE=4 SV=1	63.1	20	25	240
10	A0A1E8FCU3	Uncharacterized protein OS=Alteromonas lipolytica GN=BFC17_19400 PE=4 SV=1	62	22	53	104
11	A0A136WDU5	Uncharacterized protein OS=[Clostridium] neopropionicum GN=CLNEO_22050 PE=4 SV=1	61.8	22	24	147
12	A0A166C5W8	Uncharacterized protein OS=Peniophora sp. CONT GN=PENSPDRAFT_110854 PE=4 SV=1	59.86	25	67	104
13	A0A0L1MFP4	Uncharacterized protein OS=Pseudomonas syringae GN=ACS77_13025 PE=4 SV=1	54.67	35	45	75
14	A0A183LUP6	Uncharacterized protein OS=Schistosoma margrebowiei PE=4 SV=1	53.6	37	57	270
15	W1NNJ4	Uncharacterized protein OS=Amborella trichopoda GN=AMTR_s00073p00050630 PE=4 SV=1	53.32	38	32	106
16	A0A0T9R7P0	Putative flavoprotein involved in K+ transport OS=Mycobacterium tuberculosis GN=ERS075342_09256 PE=4 SV=1	50.28	46	40	90
17	A0A1J5KE14	Uncharacterized protein OS=Bacteriovorax sp. MedPE-SWde GN=BM556_03310 PE=4 SV=1	50.01	47	46	141
18	W7YLD9	Inner membrane symporter YicJ OS=Saccharicrinis fermentans DSM 9555 = JCM 21142 GN=JCM21142_41839 PE=4 SV=1	49.56	48	27	114
19	X1IJ36	Uncharacterized protein (Fragment) OS=marine sediment metagenome GN=S03H2_55706 PE=4 SV=1	48.56	45	70	235
20	W9GW59	Uncharacterized protein OS=Skermanella stibiiresistens SB22 GN=N825_37410 PE=4 SV=1	46.82	57	44	341
21	A0A167RDN0	Putative capsid protein 2 OS=Powai lake megavirus PE=4 SV=1	46.46	52	48	610
22	A0A068YA38	Uncharacterized protein OS=Echinococcus multilocularis GN=EmuJ_000935100 PE=4 SV=1	46.12	59	34	101
23	A0A1E4ICY0	Uncharacterized protein OS=Pseudonocardia sp. SCN 72-86 GN=ABS81_02250 PE=4 SV=1	45.76	60	52	217
24	A0A183P0G2	Uncharacterized protein OS=Schistosoma mattheei PE=4 SV=1	43.8	68	53	239
25	A0A0C2FJ39	Fibronectin type III domain protein OS=Ancylostoma duodenale GN=ANCDUO_21297 PE=4 SV=1	41.19	79	31	103
26	A2G342	Uncharacterized protein OS=Trichomonas vaginalis GN=TVAG_362960 PE=4 SV=1	40.58	82	41	455
27	A0A1E7FQE7	Uncharacterized protein OS=Fragilariopsis cylindrus CCMP1102 GN=FRACYDRAFT_236075 PE=4 SV=1	40.05	85	70	223
28	F3DQU4	Outer membrane channel protein TolC OS=Pseudomonas amygdali pv. morsprunorum str. M302280 GN=PSYMP_03213 PE=4 SV=1	39.54	87	48	398
29	A0A1G1DCP1	Uncharacterized protein OS=Nitrospinae bacterium RIFCSPLOWO2_01_FULL_39_10 GN=A2889_01990 PE=4 SV=1	38.71	92	45	73
30	A0A1D1WA49	Uncharacterized protein OS=Ramazzottius varieornatus GN=RvY_17816-3 PE=4 SV=1	38.55	93	59	300
31	A0A0N1L8N8	Uncharacterized protein OS=Porphyrobacter sp. AAP60 GN=IP79_14665 PE=4 SV=1	37.13	100	36	192
32	A0A1Q6BE83	Uncharacterized protein OS=Escherichia coli GN=AWP75_06575 PE=4 SV=1	36.95	100	55	79
33	A0A0A2N8T6	Uncharacterized protein OS=Flavobacterium enshiense DK69 GN=Q767_03980 PE=4 SV=1	36.44	95	55	131
34	I3SXC3	Uncharacterized protein OS=Medicago truncatula PE=2 SV=1	35.83	110	38	81
35	A0A0M2MVC8	Uncharacterized protein OS=Streptomyces sp. MUSC136T GN=VT52_15725 PE=4 SV=1	33.9	120	40	64
36	A0YV50	Uncharacterized protein OS=Lyngbya sp. (strain PCC 8106) GN=L8106_27409 PE=4 SV=1	32.93	130	37	44
37	A0A0A9GVN6	Uncharacterized protein OS=Arundo donax PE=4 SV=1	32.36	140	48	74
38	A0A0C1WUD4	Uncharacterized protein (Fragment) OS=Aphanocapsa montana BDHKU210001 GN=QP59_15885 PE=4 SV=1	32.14	140	53	281
39	A0A1R1Y7Z6	rRNA-processing protein utp23 OS=Smittium culicis GN=AYI69_g5181 PE=4 SV=1	31.35	140	61	79
40	A0A1B6DML1	Uncharacterized protein (Fragment) OS=Clastoptera arizonana GN=g.5898 PE=4 SV=1	31.1	150	43	130
41	A0A1L8G096	Uncharacterized protein OS=Xenopus laevis GN=XELAEV_18032479mg PE=4 SV=1	31.06	150	42	133
42	A0A0B5EX46	Beta-ketoacyl synthase OS=Streptomyces albus (strain ATCC 21838 / DSM 41398 / FERM P-419 / JCM 4703 / NBRC 107858) GN=SLNWT_6992 PE=4 SV=1	31.05	150	62	1291
43	W2TBJ9	Uncharacterized protein OS=Necator americanus GN=NECAME_09848 PE=4 SV=1	30.46	150	42	95
44	A0A024SMP1	Uncharacterized protein OS=Hypocrea jecorina (strain ATCC 56765 / BCRC 32924 / NRRL 11460 / Rut C-30) GN=M419DRAFT_116960 PE=4 SV=1	30.3	150	28	69
45	M3GKI6	PTS system beta-glucoside-specific IIABC protein OS=Streptococcus parauberis KRS-02083 GN=SPJ1_0657 PE=4 SV=1	29.41	120	85	639
46	A0A165Y9P4	Uncharacterized protein (Fragment) OS=Peniophora sp. CONT GN=PENSPDRAFT_671228 PE=4 SV=1	29.34	160	74	152
47	A0A1H1RS09	Transglycosylase SLT domain-containing protein OS=Bradyrhizobium canariense GN=SAMN05444158_1895 PE=4 SV=1	29.24	160	57	279
48	C1LF52	Uncharacterized protein OS=Schistosoma japonicum PE=2 SV=1	28.45	170	60	355
49	A0A0D7QFE2	Uncharacterized protein OS=Bradyrhizobium sp. LTSPM299 GN=UP10_14430 PE=4 SV=1	28.01	180	66	78
50	A0A1B6QN27	Uncharacterized protein OS=Sorghum bicolor GN=SORBI_001G365500 PE=4 SV=1	26.66	200	30	62
