# Supplementary material for: Deciphering viral presences: two novel partial giant viruses detected in marine metagenome and in a mine drainage metagenome
Source: Virol J. 2018 Apr 10;15:66. doi: 10.1186/s12985-018-0976-9 (PMC5891951; doi:10.1186/s12985-018-0976-9)
Supplement: Supplementary file 2 — MG-digger results. The NCBI databases available are up to October 2017. Data sheet contains all queries matching with each identified subjects. We added annotation in the column F. BLAST scores are indicate in columns from G to S. (XLSX 13 kb) [file 12985_2018_976_MOESM2_ESM.xlsx]

## Sheet: Feuille1
Query Seq-id	Subject Seq-id	Title	Group	Scientific name(s)	Annotation	Max score	Total score	Query coverage	E-value	Percentage of identical matches	Positive percent	Alignment length (protein)	Query sequence length (nucleotide)	Subject sequence length (protein)	Start of alignment in query (nucleotide)	End of alignment in query (nucleotide)	Start of alignment in subject (protein)	End of alignment in subject (protein)	Aligned part of query sequence	Aligned part of subject sequence
AUZX01005870.1_Mine_drainage_metagenome_contig18488._whole_genome_shotgun_sequence	gi|823719021|gb|AKI80625.1|	putative ankyrin repeat protein [Acanthamoeba polyphaga mimivirus]	Viruses	Acanthamoeba polyphaga mimivirus	Ankyrin-repeat protein	86.3	212	53	5e-17	53.25	80.52	77	430	351	411	184	209	285	FRSKNGLKLTQKYLISVGTNIHAD-DYTLQYSAHNGYLEVVKFLVSEGADIHADADYALRYSASNKHLGVVEFLLSK	WASRNGHIEVVKYLVSQGANIRADNDYTVKWASRNGHLEVVKYLVSQGADIRADNDYAIKWASNNGHLKVVKYLVSQ
AUZX01007984.1_Mine_drainage_metagenome_contig21683._whole_genome_shotgun_sequence	gi|823718128|gb|AKI79732.1|	putative ankyrin repeat protein [Acanthamoeba polyphaga mimivirus]	Viruses	Acanthamoeba polyphaga mimivirus	Ankyrin-repeat protein	119	299	90	1e-29	39.24	64.56	158	517	202	469	8	22	179	KSFMETVTTIAINNGHIEILKYLVFERGFFCYDINYAFYGQVRSGNLEMVKFLTEIKTGRRINYDEALQMDLKKEHIEIIKFLVEKGADV----NRALKWSLEHHDLELAKFFISKGADINAYNDEALKLSAENGHLEVVKFLVSEGANIHAAHDYAL	RSGDDYAVKIASENGHLRVVKYLVSQGCDIRAGNDYAVIMASKNGHLGVVKYLVSKGCDIRVNNDYAVHLASQNGHLEVVKYLVSQGADIRVNNDWAIRWASENGHLRVVKYLVSQGSDIRADNDYAVRWASENGHLEVVKYLVSQGANIRADNDYAV
AUZX01014511.1_Mine_drainage_metagenome_contig07869._whole_genome_shotgun_sequence	gi|1115260659|ref|YP_009328946.1|	7-methylguanosine mRNA capping [Cedratvirus A11]	Viruses	Cedratvirus A11	7-methylguanosine mRNA capping enzyme	165	417	99	3e-42	39.92	56.38	243	708	995	708	7	227	461	DLIYGGVVGNLQTPYLVTYKADGIRKLLFIDREKGIWLIYPNYEFNLLFLVSQAPEICKNFSGTILDGELI-MNSKT-----SKYQYLIFDCISFNGNIGVQDYPYISETETARHTIFSQLAKIINFKENILRVDIKESAILKNPEVFFSEINRFLDRRELLSYPQDGLMFIPVDVEYNPHSEKHQLYERRLTKYPDTVKWKPPIEITIDFAIKKVS---HDKVSLYSWEHVSKKYVPFKGTK	DMVWGGLVGNRSTSYSVTHKADGIRKLLVFA-NTGTWLIMPPNEVNLL-----TPEVDTGLVGTILDGEEIPKESRTGPLPETEYWYMAFDCLSYAQPLASARYDVTIQRKTLNERLQACQEVADRNKSKLLYVNSKEFYNFNSPETFYRRMREMFAKQNSLGYKQDGFIFTPLNVPYNPRSDKFPLYERVLTRIPDNCKWKPPSQLTIDLAIRWISTPEGRRVEVLTSEN--RKYVPFQGTR
AUZX01014088.1_Mine_drainage_metagenome_contig07382._whole_genome_shotgun_sequence	gi|1115261081|ref|YP_009329368.1|	DNA topoisomerase IIA [Cedratvirus A11]	Viruses	Cedratvirus A11	DNA topoisomerase IIA	223	568	88	1e-62	48.42	67.87	221	757	1074	54	716	401	615	CILYICEGDSASGYIEKMVSTFSSKRDFAGILPMSGKILNVMNVDIFRVRNNKVLEEVKNMLGLEYGMDYSEESNRAKLRYGGIMIMADADDDGKHIVGLVINYFYCCFPQLIQIGFVMFYRSPIIRAWRIKNGKEVDKQKFFNTGEYEKWEKEQGSLTGWHFMYIKGLGTNDDAGIFEDSKDPRYVQCMYDNQTSQAMTLAFSKDLANMRKEWLVKWKNR	CSLYVVEGLSASGYAENMRDHLAG-RDYIGVYPLRGKLLNVMNANSLKIADNKVISKIKEVLGLREGVDYTEEKNLKTLRYRYLFILTDADVDGLHICGLILNFFYCRFPSLLQIGFVMYLRTPIV---RLNKGKK--KLNFFTDGEYLRWKSENPDYKTWEHKYCKGLGSSSDKEIKEDSVSPRVVVCIYDDNTAEAMKLAFNEDLTDMRKEWIDKFQDQ
AUZX01005811.1_Mine_drainage_metagenome_contig18401._whole_genome_shotgun_sequence	gi|589287939|ref|YP_009010603.1|	hypothetical protein IIV25_070R [Invertebrate iridovirus 25]	Viruses	Invertebrate iridovirus 25	Hypothetical protein	60.1	144	61	3e-07	27.27	55.45	110	538	394	2	331	251	355	LMLGWLAVEVFCSYLGLNLTGYTQNQMQSINRYDHLLLEMGENAYKNIGNVITYKSDWSPELRIVFVSLVSAGLFALVKLLSGILGINDSSLANSITEFFTGNRNITNTQ	LMMGFMGCEIALGKIGFDMEGYTQQQTLYMNKYEKLLIELGEKSY-----VPSSINKWPVEIRLMALVLFQTTIFIISKIIAKRTNVNLLQMYNSVNGAYESHQTKTETR
AUZY01012469.1_Mine_drainage_metagenome_contig09137._whole_genome_shotgun_sequence	NA	DNA polymerase B family [Orpheovirus]	Viruses	Orpheovirus	DNA polymerase B	164	414	88	1e-42	46.75	66.86	169	544	1100	503	27	871	1039	RNELLNRGIILARRDNCIFLREIYTELLGLIINRQPLKLALNLVYNSIRKLVNSEVDYKKLVVLRGLGANYKSKNYFLKIFSDYLAFIGKPMNPGDRLDFLIIQN----------SESLLGKKMRLVEQYTESLKTSEPLIIDNMYYLEKALMKPLDQLISVGYSTELE	RNDRLTKGIILARRDNCQFLRDIYVECLDVILMEKPIWDTMDIIVDKIEKLVNGEIDWGDLTIIRGIGANYKSDNYFMKVFSDELARSGKPANPGDRIPYIIVKHRNGDIEESTGKEFPLGKRMRSDEQYLEALADGNAEQIDYIYYISKLLVNPIEQLFHVGYKKHVD
AUZY01012943.1_Mine_drainage_metagenome_contig09710._whole_genome_shotgun_sequence	gi|585299451|ref|YP_009001024.1|	ribonucleoside-diphosphate reductase large subunit [Pithovirus sibericum]	Viruses	Pithovirus sibericum	Ribonucleotide-diphosphate reductase large subunit	110	276	98	2e-24	38.46	57.05	156	480	836	470	3	386	515	SNLCQEICQFTDKDNIASCNLHTISAPRFLIRKSEEMVIHLHSESKIQDYYNFSLLGEKTRQIVDNLNVVIDDNFYPLDKIVDGEIKPKRINKTNKHQRAIGIGVTGFADLIYSLDLSFEDPRVSEINKLFFSCVYWNAIFQSVQLSILRGYAPAF	SNLCTEIIEYSDKNEFASCNLAQISLSKMVVNGK----------------LDYQLLARFSRRLIQNLNRVIDRNWCPL----------KQIATSNRRHRPIGVGVSGFAEMLHQLDLPFEDPEVRKINKNIFACMYFNAIASSISEAILFGVYETF
AUZX01011676.1_Mine_drainage_metagenome_contig04641._whole_genome_shotgun_sequence	NA	Pithovirus-massiliensis_169 [Pithovirus-massiliensis]	Viruses	Pithovirus massiliensis	VETF-like early transcription factor large subunit	66.6	161	69	4e-09	27.46	48.59	142	541	1276	169	540	481	622	IDQIGLLKNSSSLIGP----NNKIGKKKTI-----GRLGELKAVAPELFVDGYATSCQGDRQPNFTNSSNYNSLLEQGIE---------VLPFPAKDPKWYFYCDNVNHSHIGLKRNKLEENQKEFPFVPCCYDVVHMTSTN	LDNVAEVRQVYSLIFPEASYQNQVKRRRKERADGGGKITMLRQLAPDIFVDGYARKCQCKYQPIIIPNEEVEDWQNKTFERKGKVYRRQVLRYPRDNPRFNFVCPNDAFPYVGVKANRTLPNFEEYPYLPCCEGSDQMAPTS
AUZY01013064.1_Mine_drainage_metagenome_contig09855._whole_genome_shotgun_sequence	NA	Pithovirus-massiliensis_152 [Pithovirus-massiliensis]	Viruses	Pithovirus massiliensis	Major capsid protein	94.7	234	67	4e-17	28.24	45.51	301	1342	484	897	1	57	333	KKMDTIAVGSNVNYLIDSNSHSLLSSRMVFKVPPIKVKEEFNDKIKIAWTHNLGHNRILDAEFICDGIIYT-RFDNVWLDFESQFFQDGGAGKRKSRQNGIGNIPALEEFSNKLPEFTLDVWQPWFYSMHSFSAFPIFFRNSQSRIVHKYTLQDKIGNLLRMKKYNEKKKKWIDEKTSEWNDHLKDYLEL-DSETLEVPELWGRYAMVTEQELNRRKSCFKIDKEGKYKDEVLFIRDVIACDDINPSKFGSYSSIDLTTSNPCLAIFWSAENNTAKSYNYHSNYTTEAGDSKIGYDPIKST	KRADT--SGSYV-YLADPEYSFLYDMQMYLELPKVVVKKKYRDNVQIAMCSYPGINVVTQATMYCGKKKSPYHFDQTWFNIYNQFYNK----KTEHFNRYCGHIPALTDWGCSLPSHQLQVQQPWFFTREGF-PFPLF--RVKESVQFEYTFKKSIFDLLRFKIRAEGE----DWKEVPFHKNFIEFVSVTDGGILSPPIMIGEYSKITIEEEQAIKNN---DKHCAVEDILTFKTELV--DKVTP-----LAQVQIKTKYPLKGIFYVAENVDATRLNNFSNFSTCSEDMSEGVSPICSV
AUZY01002937.1_Mine_drainage_metagenome_contig14672,_whole_genome_shotgun_sequence	gi|1241380653|gb|ASZ85017.1|	037L [Cherax quadricarinatus iridovirus]	Viruses	Cherax quadricarinatus iridovirus	D5-primase/helicase	108	270	79	5e-23	35.4	51.55	161	604	916	1	477	729	889	NVIPSFDDPDVAIKNRVVILPYISVWK--KGYPKDEEEQKIKHHFKPDPNFEYHIPALAPAFMWILVQFYKKYADQGLVMPEIVLKHVNEYWKSTDIYSQFISDCITLDDGSELSLTKIYNAFKDWFRDTNPSVKVPERQLLRTDLIARLGLMENGGWKGM	NKLPAIKDADQATWNRIRVIPFESTFKHENDCPVEFEEQMKQKTFPMDKNFTEKIPEMVKPLAWYLIQRWKTIRKCEIVEPEIVTVATSSYRNENDIYKQFEDQCIHQEKNGNLSFTVLYSVFKDWFKEEYPNMTIPIRQTIRKHFISKFGQLERGRWKNF
